# Supplementary material for: Effectiveness and Student Perceptions of Haptic Virtual Reality Simulation Training as an Instructional Tool in Pre-Clinical Paediatric Dentistry: A Pilot Pedagogical Study
Source: Int J Environ Res Public Health. 2023 Feb 27;20(5):4226. doi: 10.3390/ijerph20054226 (PMC10001601; doi:10.3390/ijerph20054226)
Supplement: Supplementary file 1 [file ijerph-20-04226-s001.zip]

Archive with 1 entries (1 files):
- ijerph-2211181-supplementary.pdf
